# Supplementary material for: Comparable Low-Level Mosaicism in Affected and Non Affected Tissue of a Complex CDH Patient
Source: PLoS One. 2010 Dec 21;5(12):e15348. doi: 10.1371/journal.pone.0015348 (PMC3006223; doi:10.1371/journal.pone.0015348)
Supplement: Table S1 — Molecular-Cytogenetic results of the mosaic unbalanced translocation (5;12) in several affected and un-affected tissues. (XLS) [file pone.0015348.s001.xls]

## Sheet: Sheet1
A.	Detection Period	Tissue	Technique	Probe Type	Probe Band	Location (Build Hg 18)	Mosaic level (%)	Mosaic level (raw)			Result
						Basepairs (start)
	Prenatal	AF-c	GTG-band	-	-	-	87	-			&
		AF	MLPA	Aneuploidy specific MLPA (P095)	-	13, 18, 21, X and Y	-	-			normal
		AF-c	FISH	Whole Chromosome Paint	WCP 5		-	-			del 5p(13), translocation ?
		AF-c	FISH	RP1-24H17	5ptel	*	-	-			deletion
				CdC-R commercial probes	5p15.3	chr5: 6,50 MB	-	-			deletion
				RP11-90P7	5p13.2	chr5:37,97 MB	-	-			normal
				RP1-97B16	5p12	chr5:45,45 MB	-	-			normal
				RP1-240G13	5qter	*	-	-			normal
		AF	MLPA	Subtelomeric MLPA (P070+P036)		chr 5: 0.32 MB	-	-			normal
						chr12: 0.18 + 0.20 MB	-	-			normal
		AF	MLPA	CDC-region specific MLPA (P096)		chr5: 0.37- 11,8 Mb	-	-			normal
	Postnatal	FUM	FISH	RP1-24H17/RP1-240G13	5p/5q tel	*	38 (43^)	-			mos del (5)/normal
		DER	FISH	RP1-24H17/RP1-240G13	5p/5q tel	*	23 (35^)	-			" "
		UC-bl	SNP array	Illumina Quad610 SNP array			20	-			$
		AF-c	FISH	Whole Chromosome Paint	WCP 5	-	-	-			#
		AF-c	FISH	Whole Chromosome Paint	WCP12	-	-	-
B.	Detection Period	Tissue	Technique	Probe Type	Probe Band	Location (Build Hg 18)	Mosaic level (%)	Mosaic level (raw)			Result
						Basepairs (start)		Nuclei	T	C
	Postnatal	Heart	FISH-parafin	RP11-7M4 (T) /RP11-90P7 (C)	5p13.2/5p13.2	chr5:37,97 MB/ 36,98 MB	24	127	31	15	mos der (5)/normal
		Liver		" "			32	154	49	10	" "
		Diaphragm		" "			26	175	46	16	" "
		Lung		" "			29	227	67	24	" "
		Kidney		" "			28	74	21	6	" "
		Placental	FISH-frozen	RP11-7M4 (T) /RP11-90P7 (C)	5p13.2/5p13.2	chr5:37,97 MB/ 36,98 MB	13	-			" "
		DER	FISH	RP11-7M4 (T) /RP11-90P7 (C)	5p13.2/5p13.2	chr5:37,97 MB/ 36,98 MB	36	-			" "
		DER	FISH	RP11-7M4 (T)/RP 11-62P15 (T)	12p13.32	chr12:3,04 MB	36	-			mos der 5 t(5;12)/normal
&	46, XX, del 5p(13.3)/46, XX				AF	Uncultured, amniotic fluid				C	Controle probe
$	ish der(5)t(5;12)(p13.3;p13.3)				AF-c	Cultured, amniotic fluid				T	Target probe
#	.arr 12p12.3(0 -1.145.000)x3, 5p13.2(0-37.665.000)x1.				DER	Fibroblast culture of Skin
*	Telomeric probes of Flint J et al.(2000) J Med Genet.Jun;37(6):401-9.				FUM	Fibroblast culture of Umbilical cord
^	Interphase nuclei				UC-bl	Umbilical cord blood
