# Supplementary material for: Comparable Low-Level Mosaicism in Affected and Non Affected Tissue of a Complex CDH Patient
Source: PLoS One. 2010 Dec 21;5(12):e15348. doi: 10.1371/journal.pone.0015348 (PMC3006223; doi:10.1371/journal.pone.0015348)
Supplement: Table S2 — Phenotypic comparison of our patients' characteristics with clinical info of the involved chromosomal regions known from literature. (XLS) [file pone.0015348.s002.xls]

## Sheet: Sheet1
Characteristics		Trisomy 12p	der 5 t(5;12)	Deletion 5p
		PK [32-33]	This report	CdC [36-37]	CdL-classic [32-33]	CdL-5p del [31]
Facial Dysmorphisms	Nuchal wideness		+			+
	Round face, full cheeks			+
	Short neck	+			+
	Prominent forehead	+
	Flat occiput	+
	Localised alopecia (anterior scalp)	+
	Synophres				+
	Hirsutism				+	+
	Eyes
	-abnormal structure globes		+
	-hypertelorism	+	+	+
	-epicanthic fold	+		+
	-palpebral down slant		+	+
	-thick eye-lashes/penceled -brows				+	+
	Ears
	-low
	-abnormal developed	+	+			+
	-posteriorly rotated, low set	+	+	+	+	+
	Nose
	-flat nasal bridge	+		+
	-short, anteverted nostrils	+			+	+
	-broad nasal bridge		+		+
	Mouth
	-lips, abnormal	+	+		+	+
	-downturned, mouth			+	+
	-philtrum, flat/thin		+
	-philtrum, long	+	+		+	+
	-macroglossi	+
	-high-arched palate +/- cleft			+	+	+
	-widely spaced teeth				+
	Micrognathia		+	+	+
	Retrognathia		+		+
Neurologic	Microcephaly		+	+	+
	High-pitched, monotonous cry			+
	Mental retardation
	-Mild			+	+
	-Severe	+		+	+
	Motoric retardation	+		+
	Speech delay	+		+
	Hypotonia	+		+
	Seizures	+
	Sacral dimple		+
	Scoliosis	+*		+*	+*
	Behavioural Problems			+*	+*
Organs	Heart	+		+	+	+
	Lunghypoplasia+ CDH	+ (40%)	+		+ (~5%)	+ (cysts)
	Uro-genital	+	+	+	+	+ (cysts)
	Gastro-intestinal			+	+	+ (cysts)
	Musco-skeletal
	-reduction defects			+	+	+
	-short hands/feet	+				+
	-abnormal dermatoglyphics		+	+
	-other			+	+
	Sensoneural/eye	+	NA	+	+
General	IUGR		+	+	+	+
	Postnatal Growth delay			+*	+*
	Poor sucking		NA	+
	Streaks of hyper-hypopigmentation	+
	Abnormal/Supernumery nipples	+			+
* symptoms presenting in childhood/adolescence
CdC	Cri du Chat syndrome	IUGR	Intra-Uterine Growth Retardation
CDH	Congenital Diaphragmatic Hernia	NA	No available information
CdL	Cornelia de Lange syndrome	PK	Pallister Killian syndrome
